# Supplementary material for: Satisfying QTPP of Erythropoietin Biosimilar by QbD through DoE-Derived Downstream Process Engineering
Source: Pharmaceutics. 2023 Aug 4;15(8):2087. doi: 10.3390/pharmaceutics15082087 (PMC10460001; doi:10.3390/pharmaceutics15082087)
Supplement: Supplementary file 1 [file pharmaceutics-15-02087-s001.zip]

Archive with 1 entries (1 files):
- pharmaceutics-2256761-SI.pdf
